# Supplementary material for: A human lung alveolus-on-a-chip model of acute radiation-induced lung injury
Source: Nat Commun. 2023 Oct 16;14:6506. doi: 10.1038/s41467-023-42171-z (PMC10579267; doi:10.1038/s41467-023-42171-z)
Supplement: Supplementary file 4 — Source Data [file 41467_2023_42171_MOESM4_ESM.zip › Source Data.xlsx]

## Sheet: Fig 1d
0 Gy	1 Gy	4 Gy	8 Gy	12 Gy	16 Gy
1	5	5	9	20	21
0	5	5	8	20	25
1	3	5	8	19	25
1	5	5	8	20	22
2	5	5	9	20	25
0	6	7	8	8	25
0	6	4	8	20	18
0	6	7	8	20	25
0	5	7	8	19	23
0	5	7	9	9	25
0	5	11	12	19	22
0	5	14	12	19	21
0	5	7	12	19	23
0	5	14	12	19	14
3	5	10	11	19	24
0	5	8	12	19	22
1	5	10	12	19	21
1	5	8	12	19	21
1	7	10	11	19	22
1	4	10	11	17	17
0	7	8	11	17	16
0	7	10	13	17	17
0	7	10	11	17	18
0	7	10	11	17	17
0	4	6	11	17	13
0	4	6	11	17	17
0	4	6	11	17	17
0	5	6	10	17	16
0	4	7	7	17	17
0	4	6	10	17	17
1	4	6	10	16	23
1	4	5	10	16	23
1	3	6	10	16	23
2	4	6	11	16	23
2	4	6	10	16	23
2	5	8	10	16	23
0	4	8	13	16	23
0	5	5	13	8	17
0	5	8	13	15	23
1	5	8	13	18	23
0	5	8	9	18	16
0	5	8	10	18	16
0	5	6	9	18	16
0	3	8	9	16	16
0	3	8	9	8	16
1	5	5	9	18	16
0	3	5	10	18	24
0	3	5	10	18	16
0	3	5	9	18	16
0	5	5	10	14	16

## Sheet: Fig 1f
	Permeability (Papp cm/s)
0 Gy	12 Gy	16 Gy
1.3e-06	1.1e-06	1.1e-05
1e-06	1.05e-06	9e-06
1.1e-06	9e-07	8.7e-06
4e-06	1.4e-06	9.2e-06

## Sheet: Fig 1i
			Permeability Papp (cm/s)
time (h)	0 Gy				16 Gy
6	12.1431	10.3214	1.5835	-36.8734	-180.49	-183.952	-134.444	-178.379
48	-12.7723	-15.6297	19.5103	0.599649	-451.379	-675.913	-488.065	-555.117
120	2.15369	-9.17728	2.21911	3.78627	-221.336	-77.5617	-237.862	-45.5275
168	-8.84362	-5.14738	-1.17916	12.4235	-514.954	-412.195	-317.6	-568.505

## Sheet: Fig 2a
DCF concentration (ROS)
0 Gy	16 Gy
197.079	762.064
179.823	761.048
173.509	750.344
171.757	737.911
187.759	756.593
167.13	736.159
161.075	722.861
162.74	706.621

## Sheet: Fig 2c 
			Cell area (mm2)
Epi 6h			Epi 7d			Endo 6h			Endo 7d
0 Gy	16 Gy		0Gy	16 Gy		0 Gy	16 Gy		0 Gy	16 Gy
138.7	251		810.4	2545.8		2506.7	1886.4		637.2	1002.5
191.7	395.3		1244	1362.4		1641.1	1791.7		1272.4	790.9
148.5	596		665.4	686.3		1994.3	1447.3		467.3	2361.6
298.4	585.6		521.5	1270.8		2291.5	2044.1		813.3	3034.6
164.6	323.2		1265.5	2676.6		1672.4	1330.7		373.1	2321.7
143.3	512.6		480.5	814.4		2744.4	2510.8		253.2	1758.4
63.9	369.3		629	718.8		1599.7	2215.2		850.4	2269.7
90.3	391.3		502	824.7		2467.4	1596.1		1215	705.8
356.4	462.8		704.8	1299.2		1755.1	2315.1		975.9	2691
225.3	524.2		614.7	510.9		1766	2311.1		1003.3	1783.3
87.2	517		1037.1	813.1		2344.6	1530.5		495.6	2473.9
89.9	448.1		699	1136.7		1377.5	1872.1		528.6	2806.4
152.3	407.1		464.8	838.4		836.8	2803.1		494.7	1848.2
190.3	410.8		557.9	1948.1		3084.5	2621		542.6	2399.2
282.9	687.1		941.1	1479.4		1461.2	1928.3		259.6	2382.8
271.8	677.2		620.5	562		1367.6	2843.7		468.1	1889.1
305	467.9		404.4	998.3		2421	1547		282.5	2465.4
261.4	526.7		619.8	445.8		2763	2503.8		890.6	882.9
191.5	368.8		716.2	954.4		1886.9	3649.5		1292.7	1493.9
276.5	636.8		434.5	1442.3		2005.3	2969.9		417.8	947.2
158.8	543.3		363.8	616		1414.9	2855.4		229.1	2009.8
288.6	471.7		490.7	1317.8		1847.4	2116.7		559.1	820.4
293.3	339.1		291.2	1183.4		1161	1584.5		584.5	4125.6
139.3	545		696.1	587.9		1123.3	3349.2		950.8	1892
116.7	419.3		911	2133.1		1501.8	2858.5		615.4	1231.9
209.8	334		997.2	1514.1		1030.3	1997		879	694.4
100.2	900.6		812.2	1401.2		1196.6	1631		842.6	1343
178.1	409.4		873.9	1149		2731.1	1618.3		226.5	903.8
313.7	417.2		604	2236.7		2866.4	2169.7		346	2185.4
81.2	536.3		390.1	1247.9		1960.7	2363.3		236.1	1979.8
269.2	541.4		653.2	1214.5		1792.9	1104		652.9	1713.2
240.1	416.1		435.8	1065.6		2147.7	1426.8		41.9	2047.4
110	456.4		679.5	582.1		2506	815.2		456.4	4084.5
175.2	1301.9		689.1	315.1		1020.4	1092.1		460.8	1805.3
172.1	548.8		456.8	620.4		1484.2	2999.7		1148.5	842.8
74.1	310.2		622.6	1319.6		1626.1	2036		399.3	1573
308.5	432.3		1040.9	1268.8		1339.9	836.6		306	480.5
219.7	592.3		185.3	901.6		1798	1017.2		581.2	328.4
222.4	580		483	781.6		1818.2	2115.4		493.8	839.1
155.3	492.4		653.3	1588.6		2008.7	1439.5		571.5	2424.7
233.2	538.3		674.3	510.8		1295.5	1734.5		411.3	1058.8
92.8	569.2		562	690.5		1441.8	2025		510.1	1975.3
213.9	792.9		605.5	330.9		1974.9	1506.2		442	1591.9
177.8	593.6		716.9	1567.4		1790.7	887.5		506.2	1278.7
195.8	730.2		586.9	597.8		1962.4	1803.9		612.5	2266.5
120.8	741		730.6	1302.3		1584	2645.8		248.2	846.2
189.9	554.5		537.3	607.5		2241.8	4399.9		348.5	499.7
155.2	1185.1		599.7	1280.9		1301.6	2164		302.7	1155.1
197.6	338.5		282.5	973.2		2067.6	1481.4		551.1	1244.7
214.7	950.4		677.3	1061.9		1552.5	1591.8		352.8	1707.1

## Sheet: Fig 2d
Number of PBMCs/mm2
6 h			7 d
0 Gy	16 Gy		0 Gy	16 Gy
5	52		21	909
7	64		16	745
4	38		24	1102
9	83		30	1354
7	72		22	962
5	47		13	562
8	91		11	498
10	94		32	1463
7	71		23	1212
6	52		17	701

## Sheet: Fig 2g
% nuclei expressing 53bp1 nuclear foci
Transwell	Chip
67	93
72	85
70	99
65	90
74	87
66	91

## Sheet: Fig 3c
Gene_Set_Display_Name	P_Value	Adj_P_Value (q)	Size	NES
HALLMARK G2M CHECKPOINT	2.61485e-12	1.30743e-10	193	-2.16544
HALLMARK MITOTIC SPINDLE	5.42146e-11	1.35537e-09	198	-2.06082
HALLMARK E2F TARGETS	5.44164e-09	9.0694e-08	198	-1.92301
HALLMARK ALLOGRAFT REJECTION	0.00018482	0.00231025	154	1.63529
HALLMARK KRAS SIGNALING UP	0.00463143	0.0463143	181	1.43689
HALLMARK INFLAMMATORY RESPONSE	0.00590964	0.049247	175	1.43132

## Sheet: Fig 3d
Gene_Set_Display_Name	P_Value	Adj_P_Value (q)	NES	Size
HALLMARK MITOTIC SPINDLE	2.06927e-09	1.03464e-07	-2.01643	198
HALLMARK G2M CHECKPOINT	1.65639e-08	4.14097e-07	-1.9523	194
HALLMARK INFLAMMATORY RESPONSE	1.13414e-06	1.89023e-05	1.83464	180
HALLMARK E2F TARGETS	3.24387e-05	0.000405483	-1.66243	198
HALLMARK COMPLEMENT	9.52875e-05	0.00091424	1.67463	182
HALLMARK EPITHELIAL MESENCHYMAL TRANSITION	0.000109709	0.00091424	1.65721	196
HALLMARK IL2 STAT5 SIGNALING	0.000464065	0.00331475	1.60023	185
HALLMARK KRAS SIGNALING UP	0.000944194	0.00472097	1.53993	184
HALLMARK MYOGENESIS	0.000902369	0.00472097	1.54378	168
HALLMARK TNFA SIGNALING VIA NFKB	0.000795045	0.00472097	1.54879	197
HALLMARK KRAS SIGNALING DN	0.00221417	0.0100644	1.53234	147

## Sheet: Fig 4c
Gene_Set_Display_Name	P_Value	Adj_P_Value (q)	NES	Size
HALLMARK E2F TARGETS	2.40269e-13	1.20134e-11	2.16643	197
HALLMARK G2M CHECKPOINT	7.62717e-09	1.90679e-07	1.97277	194
HALLMARK INTERFERON GAMMA RESPONSE	1.66693e-07	2.77821e-06	1.88064	189
HALLMARK INTERFERON ALPHA RESPONSE	3.77727e-07	4.72159e-06	2.01068	95
HALLMARK P53 PATHWAY	0.00291428	0.0291428	-1.43031	193
HALLMARK ALLOGRAFT REJECTION	0.00718785	0.0513418	1.49766	159
HALLMARK INFLAMMATORY RESPONSE	0.00688102	0.0513418	1.4618	177

[truncated: 15 more sheets: Fig 4d, Fig 5a, Fig 5c, Fig 5d, Fig 5e, Fig 5f, Fig 5g, Fig 5h, Fig 5i, Fig 5j, Fig 5k, Fig 5l, Fig 5m, Fig 5n, Fig 5o]
